# Supplementary material for: Development of a Cation Exchange SPE-HILIC-MS/MS Method for the Determination of Ningnanmycin Residues in Tea and Chrysanthemum
Source: Foods. 2024 Feb 20;13(5):635. doi: 10.3390/foods13050635 (PMC10930893; doi:10.3390/foods13050635)
Supplement: Supplementary file 1 [file foods-13-00635-s001.zip]

Archive with 1 entries (1 files):
- foods-2842570-supplementary.pdf
